# Supplementary material for: Modulating Role of Co-Solutes in Complexation between Bovine Serum Albumin and Sodium Polystyrene Sulfonate
Source: Polymers (Basel). 2022 Mar 19;14(6):1245. doi: 10.3390/polym14061245 (PMC8953846; doi:10.3390/polym14061245)
Supplement: Supplementary file 1 [file polymers-14-01245-s001.zip]

Archive with 1 entries (1 files):
- polymers-1629148-supplementary.pdf
